# Supplementary material for: Assessment of Age-Related Changes on Masticatory Function in a Population with Normal Dentition
Source: Int J Environ Res Public Health. 2021 Jun 27;18(13):6899. doi: 10.3390/ijerph18136899 (PMC8296882; doi:10.3390/ijerph18136899)
Supplement: Supplementary file 1 [file ijerph-18-06899-s001.zip]

Archive with 1 entries (1 files):
- supplementary files_tables_IJERPH_김선희(최종).pdf
